# Supplementary material for: Refractory Chylothorax Secondary to Sizeable Azygos Vein Hemangioma: Tailored Multimodal Treatment of a Challenging Case Report
Source: Medicina (Kaunas). 2022 Dec 31;59(1):91. doi: 10.3390/medicina59010091 (PMC9863118; doi:10.3390/medicina59010091)
Supplement: Supplementary file 1 [file medicina-59-00091-s001.zip]

Archive with 1 entries (1 files):
- medicina-2112030-supplementary.pdf
